# Supplementary material for: Chiral Polymers Based on Vinyl[2.2]paracyclophane and Their Application as CPL Emitters
Source: Polymers (Basel). 2025 Apr 16;17(8):1070. doi: 10.3390/polym17081070 (PMC12030565; doi:10.3390/polym17081070)
Supplement: Supplementary file 1 [file polymers-17-01070-s001.zip]

Archive with 1 entries (1 files):
- polymers-3526253-supplementary.pdf
